# Supplementary material for: Health news sharing is reflected in distributed reward-related brain activity
Source: Soc Cogn Affect Neurosci. 2020 Oct 16;15(10):1111–9. doi: 10.1093/scan/nsaa129 (PMC7657450; doi:10.1093/scan/nsaa129)
Supplement: nsaa129_Supp [file nsaa129_supp.zip]

Archive with 1 entries (1 files):
- dore.SCAN.specialissue.supplementarymaterials.aug31.docx
